# Supplementary material for: Comprehensive Profiling Reveals Distinct Microenvironment and Metabolism Characterization of Lung Adenocarcinoma
Source: Front Genet. 2021 May 28;12:619821. doi: 10.3389/fgene.2021.619821 (PMC8193848; doi:10.3389/fgene.2021.619821)
Supplement: Supplementary file 2 [file Data_Sheet_2.zip]

Archive with 4 entries (4 files):
- Suppl Tables 1 - 6.DOCX
- Suppl. Table 7.XLSX
- Suppl. Table 8.XLSX
- Suppl. Table 9.XLSX
