# Supplementary material for: Comprehensive Profiling Reveals Distinct Microenvironment and Metabolism Characterization of Lung Adenocarcinoma
Source: Front Genet. 2021 May 28;12:619821. doi: 10.3389/fgene.2021.619821 (PMC8193848; doi:10.3389/fgene.2021.619821)
Supplement: Supplementary file 2 [file Data_Sheet_2.zip › Suppl. Table 7.XLSX]

## Sheet: Table S2
Table S7. Direct comparison of the consistency of clustering algorithms (k=4 or k=5)					Same samples were marked with red background.
samples	cluster (k=5)	samples	cluster (k=4)		samples (cluster3+4, k=5)	samples (cluster3, k=4)
GSM1465989	1	GSM1465989	1		GSM748068	GSM748068
GSM748054	1	GSM748054	1		GSM748116	GSM748075
GSM748055	1	GSM748055	1		GSM748139	GSM748077
GSM748057	1	GSM748057	1		GSM748185	GSM748079
GSM748081	1	GSM748081	1		GSM748189	GSM748080
GSM748085	1	GSM748085	1		GSM748239	GSM748089
GSM748090	1	GSM748090	1		GSM748276	GSM748100
GSM748091	1	GSM748091	1		GSM773552	GSM748101
GSM748113	1	GSM748113	1		GSM773555	GSM748102
GSM748122	1	GSM748122	1		GSM773557	GSM748108
GSM748130	1	GSM748130	1		GSM773559	GSM748111
GSM748135	1	GSM748135	1		GSM773560	GSM748116
GSM748140	1	GSM748140	1		GSM773562	GSM748123
GSM748143	1	GSM748143	1		GSM773563	GSM748124
GSM748157	1	GSM748157	1		GSM773565	GSM748125
GSM748179	1	GSM748179	1		GSM773572	GSM748127
GSM748277	1	GSM748277	1		GSM773573	GSM748128
GSM773540	1	GSM773540	1		GSM773575	GSM748131
GSM773542	1	GSM773542	1		GSM773581	GSM748138
GSM773543	1	GSM773543	1		GSM773586	GSM748139
GSM773544	1	GSM773544	1		GSM773589	GSM748146
GSM773546	1	GSM773546	1		GSM773600	GSM748152
GSM773548	1	GSM773548	1		GSM773601	GSM748162
GSM773550	1	GSM773550	1		GSM773604	GSM748166
GSM773553	1	GSM773553	1		GSM773613	GSM748170
GSM773554	1	GSM773554	1		GSM773616	GSM748173
GSM773556	1	GSM773556	1		GSM773621	GSM748175
GSM773578	1	GSM773578	1		GSM773630	GSM748186
GSM773579	1	GSM773579	1		GSM773643	GSM748187
GSM773584	1	GSM773584	1		GSM773649	GSM748189
GSM773592	1	GSM773592	1		GSM773659	GSM748242
GSM773597	1	GSM773614	1		GSM773665	GSM748276
GSM773614	1	GSM773615	1		GSM773674	GSM773541
GSM773615	1	GSM773628	1		GSM1019207	GSM773545
GSM773627	1	GSM773639	1		GSM1019213	GSM773551
GSM773628	1	GSM773640	1		GSM1019218	GSM773552
GSM773639	1	GSM773641	1		GSM1019256	GSM773555
GSM773640	1	GSM773642	1		GSM1019298	GSM773559
GSM773641	1	GSM773645	1		GSM1019321	GSM773560
GSM773642	1	GSM773648	1		GSM748075	GSM773561
GSM773645	1	GSM773650	1		GSM748077	GSM773562
GSM773648	1	GSM773651	1		GSM748079	GSM773563
GSM773650	1	GSM773655	1		GSM748080	GSM773565
GSM773651	1	GSM773658	1		GSM748089	GSM773566
GSM773655	1	GSM773660	1		GSM748100	GSM773567
GSM773658	1	GSM773668	1		GSM748101	GSM773568
GSM773660	1	GSM773673	1		GSM748102	GSM773570
GSM773668	1	GSM773675	1		GSM748108	GSM773571
GSM773673	1	GSM773683	1		GSM748111	GSM773572
GSM773675	1	GSM773697	1		GSM748123	GSM773574
GSM773683	1	GSM773698	1		GSM748124	GSM773575
GSM773697	1	GSM773703	1		GSM748125	GSM773576
GSM773698	1	GSM773708	1		GSM748127	GSM773577
GSM773703	1	GSM773713	1		GSM748128	GSM773580
GSM773708	1	GSM773715	1		GSM748131	GSM773581
GSM773713	1	GSM773727	1		GSM748134	GSM773583
GSM773715	1	GSM773730	1		GSM748137	GSM773585
GSM773720	1	GSM773740	1		GSM748138	GSM773586
GSM773727	1	GSM773741	1		GSM748146	GSM773588
GSM773730	1	GSM773742	1		GSM748152	GSM773589
GSM773740	1	GSM1019158	1		GSM748161	GSM773590
GSM773741	1	GSM1019187	1		GSM748162	GSM773591
GSM773742	1	GSM1019196	1		GSM748166	GSM773593
GSM1019158	1	GSM1019200	1		GSM748170	GSM773600
GSM1019163	1	GSM1019210	1		GSM748173	GSM773604
GSM1019187	1	GSM1019216	1		GSM748175	GSM773605
GSM1019194	1	GSM1019217	1		GSM748186	GSM773610
GSM1019196	1	GSM1019239	1		GSM748187	GSM773612
GSM1019200	1	GSM1019253	1		GSM748242	GSM773613
GSM1019204	1	GSM1019274	1		GSM773541	GSM773621
GSM1019210	1	GSM1019290	1		GSM773545	GSM773629
GSM1019216	1	GSM1019300	1		GSM773549	GSM773630
GSM1019217	1	GSM1019313	1		GSM773551	GSM773633
GSM1019239	1	GSM1019316	1		GSM773561	GSM773635
GSM1019253	1	GSM748053	2		GSM773566	GSM773643
GSM1019274	1	GSM748058	2		GSM773567	GSM773644
GSM1019290	1	GSM748064	2		GSM773568	GSM773646
GSM1019300	1	GSM748071	2		GSM773569	GSM773647
GSM1019303	1	GSM748078	2		GSM773570	GSM773649
GSM1019313	1	GSM748083	2		GSM773571	GSM773654
GSM1019316	1	GSM748086	2		GSM773574	GSM773656
GSM748053	2	GSM748087	2		GSM773576	GSM773659
GSM748058	2	GSM748094	2		GSM773577	GSM773661
GSM748064	2	GSM748103	2		GSM773580	GSM773665
GSM748071	2	GSM748104	2		GSM773583	GSM773667
GSM748078	2	GSM748134	2		GSM773585	GSM773669
GSM748083	2	GSM748137	2		GSM773588	GSM773672
GSM748086	2	GSM748142	2		GSM773590	GSM773674
GSM748087	2	GSM748147	2		GSM773591	GSM773676
GSM748094	2	GSM748150	2		GSM773593	GSM773677
GSM748103	2	GSM748161	2		GSM773605	GSM773678
GSM748104	2	GSM748164	2		GSM773610	GSM773679
GSM748142	2	GSM748167	2		GSM773612	GSM773694
GSM748147	2	GSM748169	2		GSM773617	GSM773700
GSM748150	2	GSM748171	2		GSM773625	GSM773716
GSM748164	2	GSM748178	2		GSM773626	GSM773717
GSM748167	2	GSM748180	2		GSM773629	GSM773723
GSM748169	2	GSM748181	2		GSM773633	GSM773724
GSM748171	2	GSM748264	2		GSM773635	GSM773745
GSM748178	2	GSM773547	2		GSM773644	GSM773749
GSM748180	2	GSM773549	2		GSM773646	GSM773756
GSM748181	2	GSM773569	2		GSM773647	GSM773764
GSM748264	2	GSM773594	2		GSM773652	GSM1019162
GSM773547	2	GSM773595	2		GSM773654	GSM1019164
GSM773594	2	GSM773596	2		GSM773656	GSM1019165
GSM773595	2	GSM773597	2		GSM773661	GSM1019180
GSM773596	2	GSM773602	2		GSM773666	GSM1019181
GSM773602	2	GSM773606	2		GSM773667	GSM1019183
GSM773606	2	GSM773607	2		GSM773669	GSM1019192
GSM773607	2	GSM773608	2		GSM773670	GSM1019203
GSM773608	2	GSM773609	2		GSM773672	GSM1019205
GSM773609	2	GSM773611	2		GSM773676	GSM1019211
GSM773611	2	GSM773617	2		GSM773677	GSM1019213
GSM773618	2	GSM773618	2		GSM773678	GSM1019218
GSM773619	2	GSM773619	2		GSM773679	GSM1019220
GSM773620	2	GSM773620	2		GSM773680	GSM1019225
GSM773622	2	GSM773622	2		GSM773688	GSM1019228
GSM773623	2	GSM773623	2		GSM773694	GSM1019230
GSM773624	2	GSM773624	2		GSM773700	GSM1019243
GSM773631	2	GSM773625	2		GSM773709	GSM1019247
GSM773632	2	GSM773626	2		GSM773716	GSM1019256
GSM773634	2	GSM773627	2		GSM773717	GSM1019260
GSM773637	2	GSM773631	2		GSM773718	GSM1019265
GSM773638	2	GSM773632	2		GSM773723	GSM1019273
GSM773653	2	GSM773634	2		GSM773724	GSM1019283
GSM773657	2	GSM773637	2		GSM773725	GSM1019285
GSM773662	2	GSM773638	2		GSM773726	GSM1019286
GSM773663	2	GSM773652	2		GSM773737	GSM1019298
GSM773664	2	GSM773653	2		GSM773745	GSM1019309
GSM773671	2	GSM773657	2		GSM773746	GSM1019311
GSM773681	2	GSM773662	2		GSM773749	GSM1019312
GSM773682	2	GSM773663	2		GSM773754	GSM1019314
GSM773684	2	GSM773664	2		GSM773756	GSM1019321
GSM773685	2	GSM773666	2		GSM773764	GSM1019324
GSM773686	2	GSM773670	2		GSM1019150	GSM1019328
GSM773687	2	GSM773671	2		GSM1019162	GSM1019332
GSM773689	2	GSM773680	2		GSM1019164
GSM773690	2	GSM773681	2		GSM1019165
GSM773691	2	GSM773682	2		GSM1019169
GSM773692	2	GSM773684	2		GSM1019171
GSM773693	2	GSM773685	2		GSM1019180
GSM773695	2	GSM773686	2		GSM1019181
GSM773696	2	GSM773687	2		GSM1019183
GSM773699	2	GSM773688	2		GSM1019192
GSM773701	2	GSM773689	2		GSM1019203
GSM773702	2	GSM773690	2		GSM1019205
GSM773704	2	GSM773691	2		GSM1019211
GSM773705	2	GSM773692	2		GSM1019214
GSM773706	2	GSM773693	2		GSM1019220
GSM773707	2	GSM773695	2		GSM1019225
GSM773710	2	GSM773696	2		GSM1019228
GSM773711	2	GSM773699	2		GSM1019230
GSM773712	2	GSM773701	2		GSM1019243
GSM773714	2	GSM773702	2		GSM1019247
GSM773719	2	GSM773704	2		GSM1019249
GSM773721	2	GSM773705	2		GSM1019260
GSM773722	2	GSM773706	2		GSM1019265
GSM773728	2	GSM773707	2		GSM1019273
GSM773729	2	GSM773709	2		GSM1019275
GSM773731	2	GSM773710	2		GSM1019283
GSM773732	2	GSM773711	2		GSM1019285
GSM773733	2	GSM773712	2		GSM1019286
GSM773734	2	GSM773714	2		GSM1019288
GSM773735	2	GSM773718	2		GSM1019308
GSM773736	2	GSM773719	2		GSM1019309
GSM773738	2	GSM773720	2		GSM1019311
GSM773739	2	GSM773721	2		GSM1019312
GSM773743	2	GSM773722	2		GSM1019314
GSM773744	2	GSM773725	2		GSM1019324
GSM773747	2	GSM773726	2		GSM1019328
GSM773748	2	GSM773728	2		GSM1019332
GSM773750	2	GSM773729	2
GSM773751	2	GSM773731	2
GSM773752	2	GSM773732	2
GSM773753	2	GSM773733	2
GSM773755	2	GSM773734	2
GSM773757	2	GSM773735	2
GSM773758	2	GSM773736	2
GSM773759	2	GSM773737	2
GSM773760	2	GSM773738	2
GSM773761	2	GSM773739	2
GSM773762	2	GSM773743	2
GSM773763	2	GSM773744	2
GSM773765	2	GSM773746	2
GSM1019139	2	GSM773747	2
GSM1019140	2	GSM773748	2
GSM1019143	2	GSM773750	2
GSM1019147	2	GSM773751	2
GSM1019149	2	GSM773752	2
GSM1019153	2	GSM773753	2
GSM1019166	2	GSM773754	2
GSM1019175	2	GSM773755	2
GSM1019176	2	GSM773757	2
GSM1019185	2	GSM773758	2
GSM1019190	2	GSM773759	2
GSM1019236	2	GSM773760	2
GSM1019242	2	GSM773761	2
GSM1019244	2	GSM773762	2
GSM1019257	2	GSM773763	2
GSM1019258	2	GSM773765	2
GSM1019264	2	GSM1019139	2
GSM1019270	2	GSM1019140	2
GSM1019272	2	GSM1019143	2
GSM1019299	2	GSM1019147	2
GSM1019302	2	GSM1019149	2
GSM1019310	2	GSM1019150	2
GSM1019320	2	GSM1019153	2
GSM748068	3	GSM1019163	2
GSM748116	3	GSM1019166	2
GSM748139	3	GSM1019169	2
GSM748185	3	GSM1019171	2
GSM748189	3	GSM1019175	2
GSM748239	3	GSM1019176	2
GSM748276	3	GSM1019185	2
GSM773552	3	GSM1019190	2
GSM773555	3	GSM1019194	2
GSM773557	3	GSM1019204	2
GSM773559	3	GSM1019214	2
GSM773560	3	GSM1019236	2
GSM773562	3	GSM1019242	2
GSM773563	3	GSM1019244	2
GSM773565	3	GSM1019249	2
GSM773572	3	GSM1019257	2
GSM773573	3	GSM1019258	2
GSM773575	3	GSM1019264	2
GSM773581	3	GSM1019270	2
GSM773586	3	GSM1019272	2
GSM773589	3	GSM1019275	2
GSM773600	3	GSM1019288	2
GSM773601	3	GSM1019299	2
GSM773604	3	GSM1019302	2
GSM773613	3	GSM1019303	2
GSM773616	3	GSM1019308	2
GSM773621	3	GSM1019310	2
GSM773630	3	GSM1019320	2
GSM773643	3	GSM748068	3
GSM773649	3	GSM748075	3
GSM773659	3	GSM748077	3
GSM773665	3	GSM748079	3
GSM773674	3	GSM748080	3
GSM1019207	3	GSM748089	3
GSM1019213	3	GSM748100	3
GSM1019218	3	GSM748101	3
GSM1019256	3	GSM748102	3
GSM1019298	3	GSM748108	3
GSM1019321	3	GSM748111	3
GSM748075	4	GSM748116	3
GSM748077	4	GSM748123	3
GSM748079	4	GSM748124	3
GSM748080	4	GSM748125	3
GSM748089	4	GSM748127	3
GSM748100	4	GSM748128	3
GSM748101	4	GSM748131	3
GSM748102	4	GSM748138	3
GSM748108	4	GSM748139	3
GSM748111	4	GSM748146	3
GSM748123	4	GSM748152	3
GSM748124	4	GSM748162	3
GSM748125	4	GSM748166	3
GSM748127	4	GSM748170	3
GSM748128	4	GSM748173	3
GSM748131	4	GSM748175	3
GSM748134	4	GSM748186	3
GSM748137	4	GSM748187	3
GSM748138	4	GSM748189	3
GSM748146	4	GSM748242	3
GSM748152	4	GSM748276	3
GSM748161	4	GSM773541	3
GSM748162	4	GSM773545	3
GSM748166	4	GSM773551	3
GSM748170	4	GSM773552	3
GSM748173	4	GSM773555	3
GSM748175	4	GSM773559	3
GSM748186	4	GSM773560	3
GSM748187	4	GSM773561	3
GSM748242	4	GSM773562	3
GSM773541	4	GSM773563	3
GSM773545	4	GSM773565	3
GSM773549	4	GSM773566	3
GSM773551	4	GSM773567	3
GSM773561	4	GSM773568	3
GSM773566	4	GSM773570	3
GSM773567	4	GSM773571	3
GSM773568	4	GSM773572	3
GSM773569	4	GSM773574	3
GSM773570	4	GSM773575	3
GSM773571	4	GSM773576	3
GSM773574	4	GSM773577	3
GSM773576	4	GSM773580	3
GSM773577	4	GSM773581	3
GSM773580	4	GSM773583	3
GSM773583	4	GSM773585	3
GSM773585	4	GSM773586	3
GSM773588	4	GSM773588	3
GSM773590	4	GSM773589	3
GSM773591	4	GSM773590	3
GSM773593	4	GSM773591	3
GSM773605	4	GSM773593	3
GSM773610	4	GSM773600	3
GSM773612	4	GSM773604	3
GSM773617	4	GSM773605	3
GSM773625	4	GSM773610	3
GSM773626	4	GSM773612	3
GSM773629	4	GSM773613	3
GSM773633	4	GSM773621	3
GSM773635	4	GSM773629	3
GSM773644	4	GSM773630	3
GSM773646	4	GSM773633	3
GSM773647	4	GSM773635	3
GSM773652	4	GSM773643	3
GSM773654	4	GSM773644	3
GSM773656	4	GSM773646	3
GSM773661	4	GSM773647	3
GSM773666	4	GSM773649	3
GSM773667	4	GSM773654	3
GSM773669	4	GSM773656	3
GSM773670	4	GSM773659	3
GSM773672	4	GSM773661	3
GSM773676	4	GSM773665	3
GSM773677	4	GSM773667	3
GSM773678	4	GSM773669	3
GSM773679	4	GSM773672	3
GSM773680	4	GSM773674	3
GSM773688	4	GSM773676	3
GSM773694	4	GSM773677	3
GSM773700	4	GSM773678	3
GSM773709	4	GSM773679	3
GSM773716	4	GSM773694	3
GSM773717	4	GSM773700	3
GSM773718	4	GSM773716	3
GSM773723	4	GSM773717	3
GSM773724	4	GSM773723	3
GSM773725	4	GSM773724	3
GSM773726	4	GSM773745	3
GSM773737	4	GSM773749	3
GSM773745	4	GSM773756	3
GSM773746	4	GSM773764	3
GSM773749	4	GSM1019162	3
GSM773754	4	GSM1019164	3
GSM773756	4	GSM1019165	3
GSM773764	4	GSM1019180	3
GSM1019150	4	GSM1019181	3
GSM1019162	4	GSM1019183	3
GSM1019164	4	GSM1019192	3
GSM1019165	4	GSM1019203	3
GSM1019169	4	GSM1019205	3
GSM1019171	4	GSM1019211	3
GSM1019180	4	GSM1019213	3
GSM1019181	4	GSM1019218	3
GSM1019183	4	GSM1019220	3
GSM1019192	4	GSM1019225	3
GSM1019203	4	GSM1019228	3
GSM1019205	4	GSM1019230	3
GSM1019211	4	GSM1019243	3
GSM1019214	4	GSM1019247	3
GSM1019220	4	GSM1019256	3
GSM1019225	4	GSM1019260	3
GSM1019228	4	GSM1019265	3
GSM1019230	4	GSM1019273	3
GSM1019243	4	GSM1019283	3
GSM1019247	4	GSM1019285	3
GSM1019249	4	GSM1019286	3
GSM1019260	4	GSM1019298	3
GSM1019265	4	GSM1019309	3
GSM1019273	4	GSM1019311	3
GSM1019275	4	GSM1019312	3
GSM1019283	4	GSM1019314	3
GSM1019285	4	GSM1019321	3
GSM1019286	4	GSM1019324	3
GSM1019288	4	GSM1019328	3
GSM1019308	4	GSM1019332	3
GSM1019309	4	GSM748092	4
GSM1019311	4	GSM748121	4
GSM1019312	4	GSM748126	4
GSM1019314	4	GSM748185	4
GSM1019324	4	GSM748188	4
GSM1019328	4	GSM748239	4
GSM1019332	4	GSM748240	4
GSM748092	5	GSM748243	4
GSM748121	5	GSM748271	4
GSM748126	5	GSM748278	4
GSM748188	5	GSM748279	4
GSM748240	5	GSM773557	4
GSM748243	5	GSM773558	4
GSM748271	5	GSM773564	4
GSM748278	5	GSM773573	4
GSM748279	5	GSM773582	4
GSM773558	5	GSM773587	4
GSM773564	5	GSM773598	4
GSM773582	5	GSM773599	4
GSM773587	5	GSM773601	4
GSM773598	5	GSM773603	4
GSM773599	5	GSM773616	4
GSM773603	5	GSM773636	4
GSM773636	5	GSM1019144	4
GSM1019144	5	GSM1019145	4
GSM1019145	5	GSM1019152	4
GSM1019152	5	GSM1019154	4
GSM1019154	5	GSM1019160	4
GSM1019160	5	GSM1019170	4
GSM1019170	5	GSM1019174	4
GSM1019174	5	GSM1019186	4
GSM1019186	5	GSM1019188	4
GSM1019188	5	GSM1019197	4
GSM1019197	5	GSM1019207	4
GSM1019224	5	GSM1019224	4
GSM1019234	5	GSM1019234	4
GSM1019254	5	GSM1019254	4
GSM1019259	5	GSM1019259	4
GSM1019261	5	GSM1019261	4
GSM1019268	5	GSM1019268	4
GSM1019289	5	GSM1019289	4
GSM1019292	5	GSM1019292	4
GSM1019295	5	GSM1019295	4
GSM1019305	5	GSM1019305	4
GSM1019318	5	GSM1019318	4
GSM1019330	5	GSM1019330	4
