# Supplementary material for: Comprehensive Profiling Reveals Distinct Microenvironment and Metabolism Characterization of Lung Adenocarcinoma
Source: Front Genet. 2021 May 28;12:619821. doi: 10.3389/fgene.2021.619821 (PMC8193848; doi:10.3389/fgene.2021.619821)
Supplement: Supplementary file 2 [file Data_Sheet_2.zip › Suppl. Table 8.XLSX]

## Sheet: gsea_report_for_C2
NAME	GS<br> follow link to MSigDB	GS DETAILS	SIZE	ES	NES	NOM p-val	FDR q-val	FWER p-val	RANK AT MAX	LEADING EDGE
HALLMARK_ADIPOGENESIS	HALLMARK_ADIPOGENESIS	Details ...	190	0.401458	1.52629	0.0213178	0.513201	0.378	4351	tags=29%, list=20%, signal=36%
HALLMARK_TGF_BETA_SIGNALING	HALLMARK_TGF_BETA_SIGNALING	Details ...	52	0.539988	1.50527	0.0566406	0.301507	0.42	3569	tags=40%, list=16%, signal=48%
HALLMARK_BILE_ACID_METABOLISM	HALLMARK_BILE_ACID_METABOLISM	Details ...	109	0.437692	1.35877	0.055102	0.511829	0.686	2235	tags=23%, list=10%, signal=25%
HALLMARK_NOTCH_SIGNALING	HALLMARK_NOTCH_SIGNALING	Details ...	31	0.466234	1.35187	0.0936255	0.39915	0.699	5210	tags=55%, list=24%, signal=72%
HALLMARK_HEME_METABOLISM	HALLMARK_HEME_METABOLISM	Details ...	190	0.301846	1.27787	0.0984556	0.391522	0.816	3458	tags=22%, list=16%, signal=25%
HALLMARK_UV_RESPONSE_DN	HALLMARK_UV_RESPONSE_DN	Details ...	134	0.417572	1.23794	0.168627	0.407832	0.869	4535	tags=43%, list=21%, signal=54%
HALLMARK_P53_PATHWAY	HALLMARK_P53_PATHWAY	Details ...	192	0.359524	1.22815	0.14433	0.373644	0.875	3619	tags=33%, list=17%, signal=40%
HALLMARK_FATTY_ACID_METABOLISM	HALLMARK_FATTY_ACID_METABOLISM	Details ...	154	0.358457	1.20642	0.183299	0.364951	0.885	3916	tags=25%, list=18%, signal=31%
HALLMARK_ESTROGEN_RESPONSE_EARLY	HALLMARK_ESTROGEN_RESPONSE_EARLY	Details ...	193	0.3462	1.10118	0.240631	0.499505	0.954	3661	tags=30%, list=17%, signal=35%
HALLMARK_PEROXISOME	HALLMARK_PEROXISOME	Details ...	101	0.284227	1.00868	0.433333	0.576724	0.985	3916	tags=26%, list=18%, signal=31%
HALLMARK_KRAS_SIGNALING_DN	HALLMARK_KRAS_SIGNALING_DN	Details ...	191	0.275738	0.919192	0.663366	0.710084	0.995	1998	tags=13%, list=9%, signal=14%
HALLMARK_COAGULATION	HALLMARK_COAGULATION	Details ...	136	0.316399	0.906869	0.617591	0.68465	0.996	2835	tags=26%, list=13%, signal=30%
HALLMARK_XENOBIOTIC_METABOLISM	HALLMARK_XENOBIOTIC_METABOLISM	Details ...	194	0.280191	0.882489	0.682	0.688464	0.997	2667	tags=20%, list=12%, signal=23%
HALLMARK_APICAL_JUNCTION	HALLMARK_APICAL_JUNCTION	Details ...	188	0.260627	0.871348	0.661417	0.665791	0.997	2666	tags=15%, list=12%, signal=17%
HALLMARK_WNT_BETA_CATENIN_SIGNALING	HALLMARK_WNT_BETA_CATENIN_SIGNALING	Details ...	41	0.258608	0.828187	0.706349	0.698781	0.998	5426	tags=39%, list=25%, signal=52%

## Sheet: gsea_report_for_non-C2
NAME	GS<br> follow link to MSigDB	GS DETAILS	SIZE	ES	NES	NOM p-val	FDR q-val	FWER p-val	RANK AT MAX	LEADING EDGE
HALLMARK_UNFOLDED_PROTEIN_RESPONSE	HALLMARK_UNFOLDED_PROTEIN_RESPONSE	Details ...	105	-0.554731	-2.00575	0	0.0172777	0.012	5388	tags=49%, list=25%, signal=64%
HALLMARK_MYC_TARGETS_V1	HALLMARK_MYC_TARGETS_V1	Details ...	188	-0.527167	-1.89583	0.0217822	0.0210619	0.024	4562	tags=41%, list=21%, signal=52%
HALLMARK_MTORC1_SIGNALING	HALLMARK_MTORC1_SIGNALING	Details ...	192	-0.58616	-1.84912	0	0.0164301	0.03	4171	tags=49%, list=19%, signal=60%
HALLMARK_MITOTIC_SPINDLE	HALLMARK_MITOTIC_SPINDLE	Details ...	197	-0.609566	-1.79889	0.00197628	0.0198261	0.049	2668	tags=30%, list=12%, signal=34%
HALLMARK_G2M_CHECKPOINT	HALLMARK_G2M_CHECKPOINT	Details ...	187	-0.769958	-1.76013	0	0.0221213	0.07	2616	tags=54%, list=12%, signal=61%
HALLMARK_DNA_REPAIR	HALLMARK_DNA_REPAIR	Details ...	143	-0.429728	-1.74584	0.008	0.0217973	0.081	4762	tags=38%, list=22%, signal=49%
HALLMARK_E2F_TARGETS	HALLMARK_E2F_TARGETS	Details ...	192	-0.784995	-1.72366	0	0.0215656	0.094	2316	tags=55%, list=11%, signal=61%
HALLMARK_GLYCOLYSIS	HALLMARK_GLYCOLYSIS	Details ...	193	-0.549413	-1.71161	0.00200803	0.0215211	0.107	3641	tags=42%, list=17%, signal=51%
HALLMARK_MYC_TARGETS_V2	HALLMARK_MYC_TARGETS_V2	Details ...	56	-0.617327	-1.68231	0.0139721	0.0268719	0.136	4342	tags=55%, list=20%, signal=69%
HALLMARK_PI3K_AKT_MTOR_SIGNALING	HALLMARK_PI3K_AKT_MTOR_SIGNALING	Details ...	103	-0.446912	-1.6471	0	0.0360019	0.188	4171	tags=40%, list=19%, signal=49%
HALLMARK_SPERMATOGENESIS	HALLMARK_SPERMATOGENESIS	Details ...	133	-0.504849	-1.49329	0.028866	0.113052	0.429	2102	tags=20%, list=10%, signal=22%
HALLMARK_INTERFERON_GAMMA_RESPONSE	HALLMARK_INTERFERON_GAMMA_RESPONSE	Details ...	194	-0.545269	-1.32584	0.191837	0.289809	0.74	2511	tags=36%, list=12%, signal=40%
HALLMARK_INTERFERON_ALPHA_RESPONSE	HALLMARK_INTERFERON_ALPHA_RESPONSE	Details ...	92	-0.575263	-1.29602	0.257202	0.311111	0.779	2511	tags=40%, list=12%, signal=45%
HALLMARK_REACTIVE_OXYGEN_SPECIES_PATHWAY	HALLMARK_REACTIVE_OXYGEN_SPECIES_PATHWAY	Details ...	47	-0.401459	-1.2733	0.193613	0.322455	0.801	3609	tags=34%, list=17%, signal=41%
HALLMARK_ALLOGRAFT_REJECTION	HALLMARK_ALLOGRAFT_REJECTION	Details ...	197	-0.511651	-1.2507	0.253036	0.33591	0.829	4309	tags=41%, list=20%, signal=51%
HALLMARK_IL6_JAK_STAT3_SIGNALING	HALLMARK_IL6_JAK_STAT3_SIGNALING	Details ...	86	-0.505838	-1.24945	0.2125	0.317738	0.83	2828	tags=35%, list=13%, signal=40%
HALLMARK_ANGIOGENESIS	HALLMARK_ANGIOGENESIS	Details ...	35	-0.464841	-1.13128	0.267857	0.499922	0.932	838	tags=23%, list=4%, signal=24%
HALLMARK_EPITHELIAL_MESENCHYMAL_TRANSITION	HALLMARK_EPITHELIAL_MESENCHYMAL_TRANSITION	Details ...	195	-0.48366	-1.12702	0.301181	0.481002	0.934	2642	tags=36%, list=12%, signal=41%
HALLMARK_ESTROGEN_RESPONSE_LATE	HALLMARK_ESTROGEN_RESPONSE_LATE	Details ...	197	-0.367571	-1.10022	0.242661	0.506717	0.951	2530	tags=29%, list=12%, signal=32%
HALLMARK_UV_RESPONSE_UP	HALLMARK_UV_RESPONSE_UP	Details ...	155	-0.319247	-1.09365	0.261134	0.493071	0.954	3157	tags=31%, list=15%, signal=36%
HALLMARK_APICAL_SURFACE	HALLMARK_APICAL_SURFACE	Details ...	43	-0.381449	-1.09179	0.309623	0.473109	0.955	1334	tags=23%, list=6%, signal=25%
HALLMARK_HYPOXIA	HALLMARK_HYPOXIA	Details ...	190	-0.350866	-1.08841	0.319672	0.457058	0.955	3628	tags=35%, list=17%, signal=41%
HALLMARK_COMPLEMENT	HALLMARK_COMPLEMENT	Details ...	193	-0.365074	-1.07812	0.33002	0.45344	0.958	3461	tags=29%, list=16%, signal=34%
HALLMARK_INFLAMMATORY_RESPONSE	HALLMARK_INFLAMMATORY_RESPONSE	Details ...	198	-0.401428	-1.02384	0.40568	0.531035	0.975	2862	tags=31%, list=13%, signal=35%
HALLMARK_IL2_STAT5_SIGNALING	HALLMARK_IL2_STAT5_SIGNALING	Details ...	193	-0.287878	-0.90119	0.597484	0.758542	0.997	3187	tags=27%, list=15%, signal=31%
HALLMARK_KRAS_SIGNALING_UP	HALLMARK_KRAS_SIGNALING_UP		193	-0.315201	-0.854999	0.729675	0.832464	0.998	1989	tags=20%, list=9%, signal=21%
HALLMARK_PROTEIN_SECRETION	HALLMARK_PROTEIN_SECRETION		95	-0.215051	-0.844248	0.670168	0.824628	0.998	4210	tags=23%, list=19%, signal=29%
HALLMARK_APOPTOSIS	HALLMARK_APOPTOSIS		160	-0.263732	-0.826153	0.73428	0.831219	0.998	1643	tags=14%, list=8%, signal=15%
HALLMARK_HEDGEHOG_SIGNALING	HALLMARK_HEDGEHOG_SIGNALING		35	-0.289706	-0.818099	0.753623	0.817733	0.998	3219	tags=26%, list=15%, signal=30%
HALLMARK_CHOLESTEROL_HOMEOSTASIS	HALLMARK_CHOLESTEROL_HOMEOSTASIS		72	-0.249073	-0.786772	0.835671	0.848205	0.999	4165	tags=29%, list=19%, signal=36%
HALLMARK_OXIDATIVE_PHOSPHORYLATION	HALLMARK_OXIDATIVE_PHOSPHORYLATION		180	-0.174221	-0.764737	0.664016	0.855818	0.999	5446	tags=26%, list=25%, signal=34%
HALLMARK_PANCREAS_BETA_CELLS	HALLMARK_PANCREAS_BETA_CELLS		40	-0.328983	-0.747965	0.836502	0.85245	0.999	3026	tags=28%, list=14%, signal=32%
HALLMARK_TNFA_SIGNALING_VIA_NFKB	HALLMARK_TNFA_SIGNALING_VIA_NFKB		194	-0.307039	-0.737378	0.816872	0.841382	0.999	1993	tags=21%, list=9%, signal=23%
