# Supplementary material for: Comprehensive Profiling Reveals Distinct Microenvironment and Metabolism Characterization of Lung Adenocarcinoma
Source: Front Genet. 2021 May 28;12:619821. doi: 10.3389/fgene.2021.619821 (PMC8193848; doi:10.3389/fgene.2021.619821)
Supplement: Supplementary file 2 [file Data_Sheet_2.zip › Suppl. Table 9.XLSX]

## Sheet: Drive genes survival
Table S9. Survival analysis of drive genes derived from Tao Wang et al.
gene	HR	z	pvalue	lower	upper
ADAM10	1.94851	5.0767	3.84056e-07	1.50611	2.52086
EPHA6	9.36997	3.75608	0.000172597	2.91524	30.1163
ZWINT	1.35052	3.66335	0.00024894	1.14995	1.58607
TRIP13	1.23802	3.50031	0.000464717	1.09851	1.39524
REV3L	0.597838	-3.44478	0.000571534	0.446135	0.801125
CELSR3	1.44438	3.28153	0.00103245	1.1596	1.79911
THOC2	0.525432	-3.201	0.0013695	0.354315	0.77919
SPAG9	0.647477	-3.10708	0.00188948	0.492203	0.851737
TNRC6A	0.504363	-2.83723	0.00455065	0.314339	0.809261
MAX	1.8172	2.82195	0.00477325	1.20015	2.7515
KAT2B	0.698557	-2.78599	0.00533641	0.542746	0.899098
POSTN	1.25151	2.71944	0.00653921	1.06466	1.47116
NF1	2.152	2.67718	0.0074245	1.22792	3.77152
DMXL1	0.647249	-2.64498	0.00816952	0.468892	0.893449
KEAP1	0.608685	-2.4768	0.0132566	0.410938	0.90159
LATS1	3.00762	2.44563	0.0144599	1.24442	7.26904
ZCCHC11	0.598969	-2.40766	0.0160551	0.394639	0.909095
TDO2	1.29305	2.35825	0.0183615	1.04436	1.60096
CCR6	0.758074	-2.34922	0.0188129	0.601664	0.955144
LMBRD1	0.574137	-2.33404	0.0195938	0.360291	0.914909
SFTPB	0.91186	-2.30724	0.0210417	0.843117	0.986208
ZFP36L1	1.50961	2.26875	0.0232835	1.05766	2.15469
CRB1	0.280758	-2.26521	0.0234997	0.0935416	0.842675
SMAD4	0.784718	-2.26473	0.0235293	0.636204	0.967903
WTAP	1.5396	2.2589	0.0238896	1.05877	2.23879
STXBP5L	1.46046	2.2254	0.0260547	1.04621	2.03874
CDKN1B	0.685874	-2.17416	0.029693	0.488227	0.963533
CDYL	1.46932	2.1239	0.0336788	1.03015	2.09573
RALGAPA1	0.649269	-2.10703	0.0351154	0.434451	0.970304
MCC	0.699833	-2.04438	0.0409159	0.497038	0.98537
CACHD1	0.787716	-1.99874	0.0456363	0.623375	0.995381
DZIP3	1.39794	1.98354	0.0473069	1.00399	1.94647
ABI3BP	0.783855	-1.96939	0.0489085	0.615145	0.998835
DSN1	1.31837	1.96764	0.0491095	1.00108	1.73622
MOCOS	1.23029	1.96658	0.0492313	1.0007	1.51255
KRTAP19-3	0.343551	-1.95932	0.0500757	0.117985	1.00035
FTSJ1	1.48222	1.95469	0.0506194	0.998939	2.1993
WDR70	1.49524	1.92281	0.0545036	0.992257	2.25319
LPPR4	0.845845	-1.91864	0.0550298	0.712879	1.00361
NPFFR2	1.16885	1.88546	0.0593673	0.993854	1.37466
POLA1	1.38229	1.88083	0.0599956	0.986471	1.93692
CHM	1.39165	1.85583	0.0634782	0.981626	1.97294
CXorf21	0.7162	-1.84994	0.0643226	0.50286	1.02005
CDKN2A	1.10702	1.84728	0.0647067	0.993817	1.23311
HOXB3	0.761198	-1.84183	0.0654997	0.56937	1.01765
WAPAL	1.66448	1.79872	0.072063	0.955353	2.89995
TANC2	1.23477	1.79735	0.0722798	0.981102	1.55402
TTC17	0.697169	-1.79427	0.0727707	0.470121	1.03387
ZNF430	0.725606	-1.77214	0.0763707	0.508907	1.03458
DLX5	1.25548	1.76501	0.077562	0.975183	1.61634
WDR17	0.730914	-1.71609	0.0861465	0.510959	1.04555
ACVR1B	1.7126	1.68344	0.0922907	0.915417	3.20399
TFDP1	1.25545	1.63658	0.101718	0.956043	1.64863
LIN7A	1.41147	1.62167	0.104873	0.930631	2.14076
TRPC6	0.874432	-1.61039	0.107313	0.74268	1.02956
CLK2	0.683605	-1.59853	0.109925	0.428804	1.08981
HCFC2	0.675366	-1.58841	0.112194	0.416106	1.09616
ADAMTS16	1.19376	1.57868	0.114409	0.958126	1.48735
F11	0.380688	-1.57091	0.116204	0.114094	1.27021
PLCH1	0.62689	-1.57058	0.11628	0.350027	1.12274
U2AF1	0.808826	-1.50121	0.133302	0.613128	1.06699
EXOC4	1.27782	1.49665	0.134484	0.926917	1.76155
COL1A1	1.12975	1.47204	0.141011	0.960369	1.32901
AGXT2	1.73468	1.446	0.148176	0.822192	3.65986
HCLS1	0.85464	-1.4413	0.149499	0.690269	1.05815
RALGAPB	1.31187	1.41383	0.157412	0.900454	1.91125
MUC13	1.0762	1.39622	0.162647	0.970786	1.19305
UBN2	1.24717	1.38559	0.165873	0.912506	1.70456
ZNF492	0.757462	-1.37866	0.167998	0.510335	1.12426
USP34	0.78485	-1.36918	0.170942	0.55485	1.11019
DEFA4	1.84731	1.36874	0.171081	0.767128	4.4485
PBRM1	1.4552	1.34702	0.177974	0.843071	2.51177
APC	0.744414	-1.33828	0.180805	0.48315	1.14696
CMKLR1	1.31849	1.33559	0.181683	0.878751	1.97828
ARHGEF12	0.415896	-1.32282	0.185896	0.113357	1.52588
CBLN4	1.21456	1.3216	0.186302	0.910383	1.62036
NIP7	1.27082	1.2833	0.199385	0.881291	1.83251
RBBP6	0.752341	-1.26465	0.205997	0.484039	1.16936
WASF3	0.903467	-1.26222	0.206871	0.771709	1.05772
ZNF257	0.813342	-1.2578	0.208463	0.589463	1.12225
SLC32A1	0.488302	-1.2323	0.217838	0.156153	1.52696
COPA	1.215	1.21914	0.222791	0.888394	1.66168
PPP2R2A	0.837207	-1.19408	0.232446	0.625419	1.12071
ARID1B	0.757313	-1.19396	0.232495	0.479841	1.19524
ARID1A	1.19695	1.17117	0.24153	0.885964	1.61709
ZNF658	0.877737	-1.17053	0.241788	0.705559	1.09193
GABRG2	1.2947	1.16927	0.242293	0.839746	1.99614
SPATA17	1.13389	1.16671	0.243327	0.918116	1.40037
ZNF256	1.14123	1.16341	0.244665	0.913519	1.4257
SLITRK4	1.16565	1.14395	0.252646	0.896424	1.51575
ROCK1	0.670014	-1.13784	0.255187	0.336131	1.33555
JARID2	0.818042	-1.13571	0.256077	0.578425	1.15692
EPHA4	0.911073	-1.11391	0.265316	0.773366	1.0733
CLIP1	0.78849	-1.11004	0.266983	0.518288	1.19956
CELF4	1.24159	1.07251	0.283489	0.836063	1.84381
STAG2	0.839777	-1.07083	0.284246	0.610042	1.15603
LARP1	1.20747	1.06186	0.288297	0.852609	1.71004
FOLH1	1.53277	1.05791	0.290094	0.694783	3.38147
HNRNPA2B1	0.861221	-1.04578	0.295663	0.650891	1.13952
ACSM2A	0.444497	-1.03409	0.301094	0.0956	2.06672
UBE2Q2	1.22188	1.01901	0.308199	0.831068	1.79649
LUM	0.885155	-1.01121	0.311914	0.698765	1.12126
AKAP6	0.698724	-0.985175	0.324538	0.342419	1.42578
PRIM2	1.09405	0.984152	0.325041	0.914729	1.30853
ZNF226	0.728522	-0.95584	0.339153	0.380522	1.39478
ZZZ3	1.25445	0.945517	0.344395	0.784096	2.00695
TXLNB	0.817624	-0.912815	0.36134	0.53063	1.25984
CCIN	1.37935	0.899245	0.368522	0.684299	2.78036
DOCK9	0.84786	-0.894409	0.371103	0.590551	1.21728
FAM71B	1.49726	0.889998	0.373467	0.615539	3.64199
PPP3CA	0.845667	-0.883896	0.376752	0.583136	1.22639
MBD1	1.30539	0.879303	0.379237	0.720704	2.3644
MYO1H	0.767387	-0.875875	0.381098	0.424335	1.38778
RB1	1.25481	0.853436	0.393418	0.745058	2.11331
SMC3	1.08489	0.843438	0.398984	0.897751	1.31105
SRGAP3	0.707067	-0.814069	0.415606	0.306917	1.62893
FNDC3A	1.23022	0.812596	0.41645	0.74636	2.02775
SETD2	1.24838	0.811611	0.417015	0.730597	2.13312
ARHGAP21	1.19711	0.807099	0.41961	0.773377	1.85302
PIK3CA	0.855102	-0.786747	0.43143	0.578974	1.26292
MUC7	0.646776	-0.78056	0.435061	0.216553	1.93172
TP53	1.10939	0.777979	0.436581	0.854089	1.44101
ARID2	0.863068	-0.776946	0.437191	0.595264	1.25136
MET	1.06008	0.7509	0.452713	0.910339	1.23444
DOT1L	0.798084	-0.744651	0.456483	0.440793	1.44498
NIPBL	0.8603	-0.737518	0.460807	0.57674	1.28327
USP26	0.706685	-0.724356	0.468847	0.276223	1.80797
SNAP91	0.83116	-0.708614	0.478564	0.498355	1.38621
MGA	0.904222	-0.689911	0.49025	0.679292	1.20363
UBAP2	0.879034	-0.682791	0.494739	0.607116	1.27274
B2M	0.818948	-0.679182	0.497022	0.460187	1.4574
ZNF148	1.167	0.653217	0.513617	0.734224	1.85486
STK11	0.839459	-0.652381	0.514155	0.496215	1.42013
LRRIQ3	0.869855	-0.600515	0.548163	0.551841	1.37113
RBM10	0.88782	-0.599239	0.549013	0.601602	1.31021
ZNF318	0.857737	-0.596953	0.550539	0.518249	1.41961
VWA3B	0.867782	-0.586243	0.557712	0.540133	1.39418
ASXL2	0.865452	-0.585122	0.558466	0.53337	1.40429
PTEN	1.14204	0.584089	0.55916	0.73135	1.78336
SVOP	0.701102	-0.571156	0.567894	0.207285	2.37134
WDR64	0.770453	-0.566309	0.571184	0.31245	1.89982
IL1RAPL1	1.24881	0.544251	0.586269	0.561033	2.77976
ELF3	1.05681	0.535049	0.592616	0.863171	1.29388
ELTD1	0.943533	-0.532478	0.594395	0.761801	1.16862
TRIM72	1.09353	0.52782	0.597625	0.784581	1.52414
EGFR	0.931825	-0.526915	0.598253	0.716583	1.21172
ZNF334	1.07079	0.518002	0.604457	0.82664	1.38704
TAF1	0.86362	-0.516814	0.605286	0.495259	1.50596
KRAS	1.1659	0.506021	0.612842	0.643379	2.11278
UBR5	0.909096	-0.499016	0.617768	0.625234	1.32183
MYH9	1.11383	0.49055	0.623745	0.724036	1.71346
LAMC1	0.910071	-0.486089	0.626904	0.62239	1.33072
DEFB121	0.728092	-0.465024	0.641915	0.191133	2.77356
TTC27	0.859176	-0.438122	0.661298	0.435707	1.69422
SMARCA4	1.06854	0.420844	0.673869	0.784714	1.45501
WDR49	0.935216	-0.408128	0.68318	0.677988	1.29004
CDC73	0.910887	-0.385733	0.699694	0.566888	1.46363
ATF7IP	1.11361	0.374835	0.707783	0.634402	1.95481
KIF21A	0.963806	-0.350679	0.72583	0.784342	1.18433
DMRTB1	0.866814	-0.325741	0.74462	0.366801	2.04843
POLR2A	1.20675	0.314183	0.753382	0.373645	3.89742
SRCIN1	1.11605	0.306127	0.759508	0.552588	2.25404
ODF1	0.900124	-0.27914	0.780138	0.42997	1.88437
MAP2K4	0.941112	-0.261999	0.793322	0.597666	1.48192
RANBP6	0.953333	-0.260811	0.794238	0.665689	1.36527
CHSY3	1.02382	0.249251	0.803167	0.850796	1.23204
SUN1	0.954083	-0.2367	0.812889	0.646473	1.40806
CTNNB1	0.972339	-0.22288	0.823629	0.759786	1.24436
EYA2	0.986478	-0.216414	0.828665	0.872045	1.11593
2021-03-06	0.958439	-0.213497	0.830939	0.649112	1.41517
BRAF	1.02115	0.165966	0.868184	0.797506	1.30752
CD163L1	0.98218	-0.165681	0.868408	0.793992	1.21497
CRNKL1	1.02915	0.154424	0.877275	0.714623	1.48212
TMCO2	0.934391	-0.126079	0.899669	0.325375	2.68333
LMO7	0.985825	-0.120925	0.90375	0.782187	1.24248
OPHN1	0.97224	-0.112894	0.910114	0.596355	1.58505
MARCO	0.992684	-0.111145	0.911502	0.872125	1.12991
ATM	1.03258	0.108815	0.913349	0.579559	1.83973
CRISP1	0.917951	-0.0948663	0.924421	0.156551	5.38249
TMCO4	0.97543	-0.0927685	0.926087	0.576682	1.64989
CPE	1.00545	0.0839744	0.933077	0.885642	1.14147
FAM171B	0.972877	-0.0582462	0.953553	0.385662	2.45419
CNKSR1	1.01091	0.0572786	0.954323	0.697414	1.46532
CDK12	1.01478	0.0544059	0.956612	0.598175	1.72153
HOXB1	0.980279	-0.0469396	0.962561	0.426739	2.25184
ZBBX	1.00244	0.0416513	0.966777	0.893771	1.12432
ADAMTS2	0.99304	-0.0408899	0.967384	0.710518	1.3879
LCE2B	0.987444	-0.027006	0.978455	0.394689	2.47042
WAC	0.993483	-0.0220712	0.982391	0.55591	1.77548
KCNN2	1.00181	0.0195652	0.98439	0.835795	1.2008
ANKRD7	1.00468	0.0167914	0.986603	0.582672	1.73233
HEPACAM2	1.00064	0.00980195	0.992179	0.880736	1.13687
